# Supplementary material for: Enhancing cross-context generalization in drug perturbation prediction with a multimodal conditional diffusion framework
Source: Bioinformatics. 2026 Jun 30;42(7):btag482. doi: 10.1093/bioinformatics/btag482 (PMC13364675; doi:10.1093/bioinformatics/btag482)
Supplement: btag482_Supplementary_Data [file btag482_supplementary_data.zip]

Archive with 2 entries (2 files):
- supplementary_table.xlsx
- supplementary_materials.docx
