# Supplementary material for: Enhancing cross-context generalization in drug perturbation prediction with a multimodal conditional diffusion framework
Source: Bioinformatics. 2026 Jun 30;42(7):btag482. doi: 10.1093/bioinformatics/btag482 (PMC13364675; doi:10.1093/bioinformatics/btag482)
Supplement: btag482_Supplementary_Data [file btag482_supplementary_data.zip › supplementary_table.xlsx]

## Sheet: sheet1
20250410								20250410								seed=20250525
smile split	PertDiff-no	PertDiff	TranSiGen	PRnet	CrossDiT	CatCrossDiT		cell split	PertDiff-no	PertDiff	TranSiGen	PRnet	CrossDiT	CatCrossDiT		strict cell split	PertDiff-no	PertDiff	TranSiGen	PRnet	CrossDiT	CatCrossDiT
Pearson(x~x’)↑	0.967	0.969	0.968	0.912	0.946	0.941		Pearson(x~x’)↑	0.913	0.917	0.904	0.785	0.9	0.936		Pearson(x~x’)↑	0.903	0.907	0.889	0.843	0.85	0.912
Pearson(Δ~Δ‘）↑	0.609	0.628	0.617	0.342	0.379	0.351		Pearson(Δ~Δ‘）↑	0.326	0.335	0.33	0.21	0.258	0.27		Pearson(Δ~Δ‘）↑	0.328	0.335	0.315	0.246	0.255	0.185
Positive Precision@100(Δ~Δ‘）↑	0.44	0.453	0.444	0.272	0.304	0.29		Positive Precision@100(Δ~Δ‘）↑	0.26	0.263	0.26	0.197	0.227	0.236		Positive Precision@100(Δ~Δ‘）↑	0.26	0.26	0.258	0.216	0.223	0.19
Negative Precision@100(Δ~Δ‘）↑	0.452	0.463	0.447	0.275	0.304	0.299		Negative Precision@100(Δ~Δ‘）↑	0.24	0.233	0.241	0.185	0.205	0.222		Negative Precision@100(Δ~Δ‘）↑	0.239	0.243	0.227	0.216	0.21	0.171
R^2(Δ~Δ‘)↑	0.334	0.367	0.329	-1.201	-0.185	-0.584		R^2(Δ~Δ‘)↑	-1.361	-1.341	-1.768	-5.958	-1.77	-0.644		R^2(Δ~Δ‘)↑	-1.49	-1.414	-2.101	-3.758	-2.892	-14.338
RMSE(Δ~Δ‘）↓	0.529	0.516	0.526	0.896	0.694	0.777		RMSE(Δ~Δ‘）↓	0.896	0.883	0.945	1.463	0.973	0.796		RMSE(Δ~Δ‘）↓	0.966	0.95	1.058	1.325	1.221	1.998
364039		`						364039								20250911
smile split	PertDiff-no	PertDiff	TranSiGen	PRnet	CrossDiT	CatCrossDiT		cell split	PertDiff-no	PertDiff	TranSiGen	PRnet	CrossDiT	CatCrossDiT		strict cell split	PertDiff-no	PertDiff	TranSiGen	PRnet	CrossDiT	CatCrossDiT
Pearson(x~x’)↑	0.967	0.969	0.968	0.914	0.946	0.944		Pearson(x~x’)↑	0.914	0.918	0.901	0.797	0.895	0.937		Pearson(x~x’)↑	0.904	0.906	0.893	0.843	0.853	0.903
Pearson(Δ~Δ‘）↑	0.611	0.63	0.618	0.346	0.379	0.367		Pearson(Δ~Δ‘）↑	0.325	0.339	0.323	0.214	0.257	0.256		Pearson(Δ~Δ‘）↑	0.328	0.333	0.319	0.249	0.259	0.199
Positive Precision@100(Δ~Δ‘）↑	0.443	0.454	0.445	0.274	0.302	0.293		Positive Precision@100(Δ~Δ‘）↑	0.258	0.267	0.253	0.201	0.228	0.235		Positive Precision@100(Δ~Δ‘）↑	0.259	0.257	0.261	0.223	0.225	0.178
Negative Precision@100(Δ~Δ‘）↑	0.454	0.464	0.45	0.276	0.303	0.305		Negative Precision@100(Δ~Δ‘）↑	0.241	0.236	0.235	0.186	0.204	0.223		Negative Precision@100(Δ~Δ‘）↑	0.238	0.243	0.23	0.215	0.211	0.152
R^2(Δ~Δ‘)↑	0.33	0.366	0.336	-1.161	-0.2	-0.416		R^2(Δ~Δ‘)↑	-1.35	-1.27	-1.852	-5.497	-1.915	-0.455		R^2(Δ~Δ‘)↑	-1.483	-1.43	-1.932	-3.652	-2.717	-25.153
RMSE(Δ~Δ‘）↓	0.528	0.516	0.524	0.888	0.698	0.746		RMSE(Δ~Δ‘）↓	0.893	0.874	0.955	1.411	0.997	0.757		RMSE(Δ~Δ‘）↓	0.964	0.952	1.033	1.303	1.196	2.663
978								978								20255202
smile split	PertDiff-no	PertDiff	TranSiGen	PRnet	CrossDiT	CatCrossDiT		cell split	PertDiff-no	PertDiff	TranSiGen	PRnet	CrossDiT	CatCrossDiT		strict cell split	PertDiff-no	PertDiff	TranSiGen	PRnet	CrossDiT	CatCrossDiT
Pearson(x~x’)↑	0.967	0.969	0.968	0.912	0.945	0.95		Pearson(x~x’)↑	0.916	0.916	0.902	0.789	0.89	0.934		Pearson(x~x’)↑	0.904	0.907	0.89	0.841	0.852	0.892
Pearson(Δ~Δ‘）↑	0.609	0.629	0.618	0.342	0.381	0.406		Pearson(Δ~Δ‘）↑	0.321	0.337	0.324	0.212	0.243	0.263		Pearson(Δ~Δ‘）↑	0.328	0.335	0.316	0.249	0.259	0.211
Positive Precision@100(Δ~Δ‘）↑	0.44	0.454	0.443	0.272	0.301	0.321		Positive Precision@100(Δ~Δ‘）↑	0.254	0.272	0.253	0.204	0.215	0.232		Positive Precision@100(Δ~Δ‘）↑	0.259	0.259	0.255	0.218	0.225	0.206
Negative Precision@100(Δ~Δ‘）↑	0.452	0.464	0.449	0.274	0.308	0.328		Negative Precision@100(Δ~Δ‘）↑	0.238	0.232	0.244	0.184	0.197	0.223		Negative Precision@100(Δ~Δ‘）↑	0.238	0.244	0.23	0.215	0.212	0.187
R^2(Δ~Δ‘)↑	0.33	0.366	0.332	-1.215	-0.201	-0.083		R^2(Δ~Δ‘)↑	-1.265	-1.358	-1.836	-5.915	-2.097	-0.773		R^2(Δ~Δ‘)↑	-1.473	-1.403	-1.921	-3.867	-2.744	-11.105
RMSE(Δ~Δ‘）↓	0.529	0.516	0.526	0.898	0.698	0.671		RMSE(Δ~Δ‘）↓	0.88	0.885	0.952	1.46	1.02	0.821		RMSE(Δ~Δ‘）↓	0.963	0.947	1.035	1.319	1.2	1.833
average								average								average
smile split	PertDiff-no	PertDiff	TranSiGen	PRnet	CrossDiT	CatCrossDiT		cell split	PertDiff-no	PertDiff	TranSiGen	PRnet	CrossDiT	CatCrossDiT		strict cell split	PertDiff-no	PertDiff	TranSiGen	PRnet	CrossDiT	CatCrossDiT
Pearson(x~x’)↑	0.967	0.969	0.968	0.912667	0.945667	0.945		Pearson(x~x’)↑	0.914333	0.917	0.902333	0.790333	0.895	0.935667		Pearson(x~x’)↑	0.903667	0.906667	0.890667	0.842333	0.851667	0.902333
Pearson(Δ~Δ‘）↑	0.609667	0.629	0.617667	0.343333	0.379667	0.374667		Pearson(Δ~Δ‘）↑	0.324	0.337	0.325667	0.212	0.252667	0.263		Pearson(Δ~Δ‘）↑	0.328	0.334333	0.316667	0.248	0.257667	0.198333
Positive Precision@100(Δ~Δ‘）↑	0.441	0.453667	0.444	0.272667	0.302333	0.301333		Positive Precision@100(Δ~Δ‘）↑	0.257333	0.267333	0.255333	0.200667	0.223333	0.234333		Positive Precision@100(Δ~Δ‘）↑	0.259333	0.258667	0.258	0.219	0.224333	0.191333
Negative Precision@100(Δ~Δ‘）↑	0.452667	0.463667	0.448667	0.275	0.305	0.310667		Negative Precision@100(Δ~Δ‘）↑	0.239667	0.233667	0.24	0.185	0.202	0.222667		Negative Precision@100(Δ~Δ‘）↑	0.238333	0.243333	0.229	0.215333	0.211	0.17
R^2(Δ~Δ‘)↑	0.331333	0.366333	0.332333	-1.19233	-0.195333	-0.361		R^2(Δ~Δ‘)↑	-1.32533	-1.323	-1.81867	-5.79	-1.92733	-0.624		R^2(Δ~Δ‘)↑	-1.482	-1.41567	-1.98467	-3.759	-2.78433	-16.8653
RMSE(Δ~Δ‘）↓	0.528667	0.516	0.525333	0.894	0.696667	0.731333		RMSE(Δ~Δ‘）↓	0.889667	0.880667	0.950667	1.44467	0.996667	0.791333		RMSE(Δ~Δ‘）↓	0.964333	0.949667	1.042	1.31567	1.20567	2.16467
stdev								stdev								stdev
smile split	PertDiff-no	PertDiff	TranSiGen	PRnet	CrossDiT	CatCrossDiT		cell split	PertDiff-no	PertDiff	TranSiGen	PRnet	CrossDiT	CatCrossDiT		strict cell split	PertDiff-no	PertDiff	TranSiGen	PRnet	CrossDiT	CatCrossDiT
Pearson(x~x’)↑	0	0	0	0.0011547	0.00057735	0.00458258		Pearson(x~x’)↑	0.00152753	0.001	0.00152753	0.0061101	0.005	0.00152753		Pearson(x~x’)↑	0.00057735	0.00057735	0.00208167	0.0011547	0.00152753	0.0100167
Pearson(Δ~Δ‘）↑	0.0011547	0.001	0.00057735	0.0023094	0.0011547	0.0282902		Pearson(Δ~Δ‘）↑	0.00264575	0.002	0.00378594	0.002	0.0083865	0.007		Pearson(Δ~Δ‘）↑	0	0.0011547	0.00208167	0.00173205	0.0023094	0.0130128
Positive Precision@100(Δ~Δ‘）↑	0.00173205	0.00057735	0.001	0.0011547	0.00152753	0.0170978		Positive Precision@100(Δ~Δ‘）↑	0.00305505	0.00450925	0.00404145	0.00351188	0.00723418	0.00208167		Positive Precision@100(Δ~Δ‘）↑	0.00057735	0.00152753	0.003	0.00360555	0.0011547	0.0140475
Negative Precision@100(Δ~Δ‘）↑	0.0011547	0.00057735	0.00152753	0.001	0.00264575	0.015308		Negative Precision@100(Δ~Δ‘）↑	0.00152753	0.00208167	0.00458258	0.001	0.0043589	0.00057735		Negative Precision@100(Δ~Δ‘）↑	0.00057735	0.00057735	0.00173205	0.00057735	0.001	0.0175214
R^2(Δ~Δ‘)↑	0.0023094	0.00057735	0.00351188	0.0280238	0.00896289	0.254988		R^2(Δ~Δ‘)↑	0.0525389	0.0466798	0.0446019	0.254655	0.163849	0.159941		R^2(Δ~Δ‘)↑	0.008544	0.0135769	0.100898	0.107503	0.0942143	7.35711
RMSE(Δ~Δ‘）↓	0.00057735	0	0.0011547	0.0052915	0.0023094	0.0545008		RMSE(Δ~Δ‘）↓	0.0085049	0.00585947	0.0051316	0.0291947	0.0235018	0.0322542		RMSE(Δ~Δ‘）↓	0.00152753	0.00251661	0.0138924	0.0113725	0.0134288	0.439384
